# Supplementary material for: Reactivation of autophagy by spermidine ameliorates the myopathic defects of collagen VI-null mice
Source: Autophagy. 2015 Nov 13;11(12):2142–52. doi: 10.1080/15548627.2015.1108508 (PMC4835186; doi:10.1080/15548627.2015.1108508)
Supplement: 1108508_Supplemental_Material.zip [file kaup-11-12-1108508-s001.zip]

Archive with 2 entries (2 files):
- 1108508_Supplemental Material.doc
- Supplemental Figures.pdf
